# Supplementary material for: Gut Microbiota Patterns Predicting Long-Term Weight Loss Success in Individuals with Obesity Undergoing Nonsurgical Therapy
Source: Nutrients. 2022 Aug 3;14(15):3182. doi: 10.3390/nu14153182 (PMC9370776; doi:10.3390/nu14153182)
Supplement: Supplementary file 1 [file nutrients-14-03182-s001.zip]

Archive with 1 entries (1 files):
- nutrients-1830543-supplementary.pdf
